# Supplementary material for: Uncovering the molecular mechanisms between heart failure and end-stage renal disease via a bioinformatics study
Source: Front Genet. 2023 Jan 10;13:1037520. doi: 10.3389/fgene.2022.1037520 (PMC9871391; doi:10.3389/fgene.2022.1037520)
Supplement: Supplementary file 1 [file Table1.XLSX]

## Sheet: miRTarBase
mature_mirna_id	target_symbol
hsa-miR-9-5p	BCL6
hsa-miR-127-3p	BCL6
hsa-miR-339-5p	BCL6
hsa-miR-30b-5p	BCL6
hsa-miR-155-5p	BCL6
hsa-miR-335-5p	BCL6
hsa-miR-124-3p	BCL6
hsa-miR-21-5p	BCL6
hsa-miR-205-5p	BCL6
hsa-miR-187-3p	BCL6
hsa-miR-544a	BCL6
hsa-miR-346	BCL6
hsa-miR-10a-5p	BCL6
hsa-miR-193b-3p	PCNT
hsa-miR-155-5p	PCNT
hsa-miR-30a-5p	PCNT
hsa-miR-26b-5p	PCNT
hsa-miR-615-3p	PCNT
hsa-miR-484	PCNT
hsa-miR-30e-5p	PCNT
hsa-miR-30b-5p	PCNT
hsa-miR-222-3p	PCNT
hsa-miR-1238-3p	PCNT
hsa-miR-4668-5p	PCNT
hsa-miR-6124	PCNT
hsa-miR-3148	PCNT
hsa-miR-627-3p	PCNT
hsa-miR-4762-5p	PCNT
hsa-miR-5584-5p	PCNT
hsa-miR-7-2-3p	PCNT
hsa-miR-7-1-3p	PCNT
hsa-miR-670-3p	PCNT
hsa-miR-98-5p	CCL5
hsa-miR-125a-5p	CCL5
hsa-miR-214-3p	CCL5
hsa-miR-146a-5p	CCL5
hsa-miR-5089-5p	CCL5
hsa-miR-7151-3p	CCL5
hsa-miR-5095	CCL5
hsa-miR-4775	CCL5
hsa-miR-6508-3p	CCL5
hsa-miR-4726-5p	CCL5
hsa-miR-4640-5p	CCL5
hsa-miR-6853-5p	CCL5
hsa-miR-6506-5p	CCL5
hsa-miR-619-5p	CCL5
hsa-miR-4735-5p	CCL5
hsa-miR-6504-3p	CCL5
hsa-miR-4438	CCL5
hsa-miR-590-3p	CCL5
hsa-miR-6807-5p	CCL5
hsa-miR-6720-5p	CCL5
hsa-miR-6512-3p	CCL5
hsa-miR-5589-5p	CCL5
hsa-miR-4731-5p	CCL5
hsa-miR-186-3p	CCL5
hsa-miR-6849-3p	CCL5
hsa-miR-520h	CCL5
hsa-miR-520g-3p	CCL5
hsa-miR-512-3p	CCL5
hsa-miR-520e	CCL5
hsa-miR-520d-3p	CCL5
hsa-miR-520c-3p	CCL5
hsa-miR-520b	CCL5
hsa-miR-520a-3p	CCL5
hsa-miR-373-3p	CCL5
hsa-miR-372-3p	CCL5
hsa-miR-302e	CCL5
hsa-miR-302d-3p	CCL5
hsa-miR-302c-3p	CCL5
hsa-miR-302b-3p	CCL5
hsa-miR-302a-3p	CCL5
hsa-miR-93-5p	CCL5
hsa-miR-526b-3p	CCL5
hsa-miR-519d-3p	CCL5
hsa-miR-20b-5p	CCL5
hsa-miR-20a-5p	CCL5
hsa-miR-17-5p	CCL5
hsa-miR-106b-5p	CCL5
hsa-miR-106a-5p	CCL5
hsa-let-7g-3p	CCL5

## Sheet: TarBase
mature_mirna_id	target_symbol
hsa-miR-122-5p	BCL6
hsa-miR-124-3p	BCL6
hsa-miR-126-5p	BCL6
hsa-miR-149-5p	BCL6
hsa-miR-193a-3p	BCL6
hsa-miR-21-5p	BCL6
hsa-miR-22-5p	BCL6
hsa-miR-25-3p	BCL6
hsa-miR-26a-5p	BCL6
hsa-miR-30a-5p	BCL6
hsa-miR-30b-3p	BCL6
hsa-miR-30b-5p	BCL6
hsa-miR-30c-5p	BCL6
hsa-miR-30d-5p	BCL6
hsa-miR-30e-5p	BCL6
hsa-miR-335-5p	BCL6
hsa-miR-379-5p	BCL6
hsa-miR-409-5p	BCL6
hsa-miR-625-5p	BCL6
hsa-miR-628-5p	BCL6
hsa-miR-876-5p	BCL6
hsa-miR-92a-1-5p	BCL6
hsa-miR-92a-3p	BCL6
hsa-miR-93-5p	BCL6
hsa-miR-27a-3p	BCL6
hsa-miR-27b-3p	BCL6
hsa-miR-4701-3p	BCL6
hsa-miR-485-5p	BCL6
hsa-miR-9-5p	BCL6
hsa-miR-10b-5p	BCL6
hsa-miR-129-2-3p	BCL6
hsa-miR-203a-3p	BCL6
hsa-miR-34b-5p	BCL6
hsa-miR-424-5p	BCL6
hsa-miR-503-5p	BCL6
hsa-miR-941	CNN1
hsa-let-7b-5p	CNN1
hsa-miR-101-3p	CNN1
hsa-miR-124-3p	CNN1
hsa-miR-147a	CNN1
hsa-miR-155-5p	CNN1
hsa-miR-16-5p	CNN1
hsa-miR-212-3p	CNN1
hsa-miR-29a-3p	CNN1
hsa-miR-520f-3p	CNN1
hsa-miR-373-3p	CNN1
hsa-miR-1180-3p	PCNT
hsa-miR-1306-5p	PCNT
hsa-miR-140-3p	PCNT
hsa-miR-141-5p	PCNT
hsa-miR-155-5p	PCNT
hsa-miR-193b-3p	PCNT
hsa-miR-19a-5p	PCNT
hsa-miR-19b-1-5p	PCNT
hsa-miR-26b-5p	PCNT
hsa-miR-30a-5p	PCNT
hsa-miR-3157-3p	PCNT
hsa-miR-3179	PCNT
hsa-miR-324-3p	PCNT
hsa-miR-3929	PCNT
hsa-miR-4793-3p	PCNT
hsa-miR-589-5p	PCNT
hsa-miR-766-3p	PCNT
hsa-miR-874-3p	PCNT
hsa-miR-942-5p	PCNT
hsa-miR-124-3p	PCNT
hsa-miR-126-3p	PCNT
hsa-miR-429	PCNT
hsa-miR-99b-5p	PCNT
hsa-miR-100-5p	CCL5
hsa-miR-99a-5p	CCL5
hsa-miR-129-2-3p	CCL5
hsa-miR-130a-3p	CCL5
hsa-miR-203a-3p	CCL5
hsa-miR-206	CCL5
hsa-miR-21-3p	CCL5
hsa-miR-210-3p	CCL5
hsa-miR-212-3p	CCL5
hsa-miR-221-3p	CCL5
hsa-miR-27a-5p	CCL5
hsa-miR-27b-3p	CCL5
hsa-miR-29c-3p	CCL5
hsa-miR-30d-5p	CCL5
hsa-miR-449a	CCL5
hsa-miR-449b-5p	CCL5
hsa-miR-148b-3p	CCL5
hsa-miR-133a-3p	CCL5
hsa-miR-9-5p	CCL5

## Sheet: ENOCRI
mature_mirna_id	target_symbol
hsa-miR-17-5p	BCL6
hsa-miR-20a-5p	BCL6
hsa-miR-26a-5p	BCL6
hsa-miR-26b-5p	BCL6
hsa-miR-30a-5p	BCL6
hsa-miR-93-5p	BCL6
hsa-miR-101-3p	BCL6
hsa-miR-106a-5p	BCL6
hsa-miR-129-5p	BCL6
hsa-miR-30c-5p	BCL6
hsa-miR-30d-5p	BCL6
hsa-miR-10a-5p	BCL6
hsa-miR-10b-5p	BCL6
hsa-miR-34a-5p	BCL6
hsa-miR-181a-5p	BCL6
hsa-miR-181b-5p	BCL6
hsa-miR-181c-5p	BCL6
hsa-miR-205-5p	BCL6
hsa-miR-214-3p	BCL6
hsa-miR-224-5p	BCL6
hsa-miR-200b-3p	BCL6
hsa-miR-30b-5p	BCL6
hsa-miR-124-3p	BCL6
hsa-miR-144-3p	BCL6
hsa-miR-145-5p	BCL6
hsa-miR-153-3p	BCL6
hsa-miR-9-5p	BCL6
hsa-miR-9-3p	BCL6
hsa-miR-186-5p	BCL6
hsa-miR-193a-3p	BCL6
hsa-miR-194-5p	BCL6
hsa-miR-200c-3p	BCL6
hsa-miR-155-5p	BCL6
hsa-miR-106b-5p	BCL6
hsa-miR-302a-3p	BCL6
hsa-miR-30e-5p	BCL6
hsa-miR-362-5p	BCL6
hsa-miR-302b-3p	BCL6
hsa-miR-302c-3p	BCL6
hsa-miR-302d-3p	BCL6
hsa-miR-370-3p	BCL6
hsa-miR-372-3p	BCL6
hsa-miR-373-3p	BCL6
hsa-miR-375	BCL6
hsa-miR-379-5p	BCL6
hsa-miR-381-3p	BCL6
hsa-miR-331-3p	BCL6
hsa-miR-339-5p	BCL6
hsa-miR-346	BCL6
hsa-miR-20b-5p	BCL6
hsa-miR-448	BCL6
hsa-miR-429	BCL6
hsa-miR-449a	BCL6
hsa-miR-431-5p	BCL6
hsa-miR-329-3p	BCL6
hsa-miR-410-3p	BCL6
hsa-miR-489-3p	BCL6
hsa-miR-493-5p	BCL6
hsa-miR-495-3p	BCL6
hsa-miR-193b-3p	BCL6
hsa-miR-181d-5p	BCL6
hsa-miR-512-3p	BCL6
hsa-miR-498	BCL6
hsa-miR-520e	BCL6
hsa-miR-520f-3p	BCL6
hsa-miR-519c-3p	BCL6
hsa-miR-520a-3p	BCL6
hsa-miR-526b-3p	BCL6
hsa-miR-519b-3p	BCL6
hsa-miR-523-3p	BCL6
hsa-miR-520b	BCL6
hsa-miR-520c-3p	BCL6
hsa-miR-524-5p	BCL6
hsa-miR-519d-3p	BCL6
hsa-miR-520d-5p	BCL6
hsa-miR-520d-3p	BCL6
hsa-miR-519a-3p	BCL6
hsa-miR-513a-5p	BCL6
hsa-miR-506-3p	BCL6
hsa-miR-514a-3p	BCL6
hsa-miR-574-3p	BCL6
hsa-miR-580-3p	BCL6
hsa-miR-582-5p	BCL6
hsa-miR-620	BCL6
hsa-miR-650	BCL6
hsa-miR-449b-5p	BCL6
hsa-miR-655-3p	BCL6
hsa-miR-421	BCL6
hsa-miR-802	BCL6
hsa-miR-28-3p	BCL6
hsa-miR-129-2-3p	BCL6
hsa-miR-193a-5p	BCL6
hsa-miR-362-3p	BCL6
hsa-miR-340-5p	BCL6
hsa-miR-488-3p	BCL6
hsa-miR-501-3p	BCL6
hsa-miR-502-3p	BCL6
hsa-miR-671-3p	BCL6
hsa-miR-300	BCL6
hsa-miR-450b-5p	BCL6
hsa-miR-665	BCL6
hsa-miR-543	BCL6
hsa-miR-760	BCL6
hsa-miR-1224-5p	BCL6
hsa-miR-513c-5p	BCL6
hsa-miR-1286	BCL6
hsa-miR-1287-5p	BCL6
hsa-miR-1294	BCL6
hsa-miR-1297	BCL6
hsa-miR-1270	BCL6
hsa-miR-1276	BCL6
hsa-miR-302e	BCL6
hsa-miR-1197	BCL6
hsa-miR-761	BCL6
hsa-miR-2114-5p	BCL6
hsa-miR-3150a-3p	BCL6
hsa-miR-3163	BCL6
hsa-miR-1193	BCL6
hsa-miR-3179	BCL6
hsa-miR-514b-5p	BCL6
hsa-miR-4262	BCL6
hsa-miR-3605-5p	BCL6
hsa-miR-3612	BCL6
hsa-miR-3619-5p	BCL6
hsa-miR-3622a-5p	BCL6
hsa-miR-3681-5p	BCL6
hsa-miR-374c-5p	BCL6
hsa-miR-4465	BCL6
hsa-miR-3194-3p	BCL6
hsa-miR-4664-3p	BCL6
hsa-miR-1245b-5p	BCL6
hsa-miR-5047	BCL6
hsa-miR-5195-3p	BCL6
hsa-miR-335-5p	CCL5
hsa-miR-494-3p	CCL5
hsa-miR-599	CCL5
hsa-miR-17-5p	CNN1
hsa-miR-20a-5p	CNN1
hsa-miR-23a-3p	CNN1
hsa-miR-93-5p	CNN1
hsa-miR-106a-5p	CNN1
hsa-miR-23b-3p	CNN1
hsa-miR-106b-5p	CNN1
hsa-miR-302a-3p	CNN1
hsa-miR-302b-3p	CNN1
hsa-miR-302c-3p	CNN1
hsa-miR-302d-3p	CNN1
hsa-miR-376c-3p	CNN1
hsa-miR-372-3p	CNN1
hsa-miR-373-3p	CNN1
hsa-miR-326	CNN1
hsa-miR-20b-5p	CNN1
hsa-miR-520e	CNN1
hsa-miR-520a-3p	CNN1
hsa-miR-526b-3p	CNN1
hsa-miR-520b	CNN1
hsa-miR-520c-3p	CNN1
hsa-miR-524-5p	CNN1
hsa-miR-519d-3p	CNN1
hsa-miR-520d-5p	CNN1
hsa-miR-520d-3p	CNN1
hsa-miR-193a-5p	CNN1
hsa-miR-330-5p	CNN1
hsa-miR-302e	CNN1
hsa-miR-4731-5p	CNN1
hsa-miR-23a-3p	PCNT
hsa-miR-24-3p	PCNT
hsa-miR-26a-5p	PCNT
hsa-miR-26b-5p	PCNT
hsa-miR-129-5p	PCNT
hsa-miR-148a-3p	PCNT
hsa-miR-212-3p	PCNT
hsa-miR-218-5p	PCNT
hsa-miR-23b-3p	PCNT
hsa-miR-122-5p	PCNT
hsa-miR-125b-5p	PCNT
hsa-miR-132-3p	PCNT
hsa-miR-138-5p	PCNT
hsa-miR-125a-5p	PCNT
hsa-miR-136-5p	PCNT
hsa-miR-371a-3p	PCNT
hsa-miR-148b-3p	PCNT
hsa-miR-324-3p	PCNT
hsa-miR-431-5p	PCNT
hsa-miR-485-5p	PCNT
hsa-miR-432-5p	PCNT
hsa-miR-495-3p	PCNT
hsa-miR-515-5p	PCNT
hsa-miR-519e-5p	PCNT
hsa-miR-516b-5p	PCNT
hsa-miR-500a-3p	PCNT
hsa-miR-650	PCNT
hsa-miR-671-5p	PCNT
hsa-miR-214-5p	PCNT
hsa-miR-219a-2-3p	PCNT
hsa-miR-371a-5p	PCNT
hsa-miR-330-5p	PCNT
hsa-miR-616-3p	PCNT
hsa-miR-873-5p	PCNT
hsa-miR-1224-5p	PCNT
hsa-miR-513b-5p	PCNT
hsa-miR-513c-5p	PCNT
hsa-miR-1323	PCNT
hsa-miR-1286	PCNT
hsa-miR-1297	PCNT
hsa-miR-548o-3p	PCNT
hsa-miR-1252-5p	PCNT
hsa-miR-1913	PCNT
hsa-miR-3121-3p	PCNT
hsa-miR-514b-5p	PCNT
hsa-miR-3612	PCNT
hsa-miR-3194-3p	PCNT
hsa-miR-3064-5p	PCNT
hsa-miR-766-5p	PCNT
hsa-miR-670-3p	PCNT

## Sheet: TFs
Rank	TF	Overlapping_Genes
1	SCMH1	CNN1,PCNT
2	TEAD3	CNN1,BCL6
3	YBX3	PCNT
4	HAND2	CNN1
5	MYF6	BCL6,PCNT
6	ARNTL	BCL6
7	ZNF581	BCL6
8	MYOD1	BCL6,PCNT
9	GLI2	CNN1,BCL6
10	REXO4	PCNT
11	HOXB2	CNN1,BCL6,CCL5
12	ANHX
13	GCM1	BCL6,CCL5
14	ZNF80	CCL5
15	NR3C2	BCL6
16	GTF2IRD1	PCNT
17	CEBPB	CNN1,BCL6,CCL5,PCNT
18	CEBPD	BCL6,PCNT
19	HNF1B	BCL6
20	BATF	BCL6,CCL5
21	POU2F2	BCL6,CCL5
22	CREB5	BCL6
23	PRDM1	BCL6,CCL5
24	BACH2	BCL6
25	PBX1	CNN1,BCL6
26	NFE2L2	BCL6,PCNT
27	SCML4	BCL6,CCL5
28	TFAP2C	BCL6
29	HOXA13	CNN1,BCL6
30	TRAFD1	BCL6,CCL5
31	NHLH1	BCL6
32	NKX32	CNN1
33	HES1	BCL6
34	STAT4	BCL6,CCL5
35	HOXA4	CNN1
36	TBX21	BCL6,CCL5
37	TFAP2A	BCL6
38	JUNB	CNN1,BCL6,CCL5
39	CDX2	BCL6
40	MNX1	BCL6,CCL5
41	ATF3	BCL6,CCL5
42	SRF	CNN1,BCL6
43	ARNT	BCL6
44	IRF4	BCL6,CCL5
45	KDM5B	BCL6,PCNT
46	GATA3	BCL6,CCL5
47	NFIL3	BCL6
48	SRY	BCL6,PCNT
49	BATF3	BCL6,CCL5
50	PIN1
51	ZEB1	CNN1,BCL6,PCNT
52	SETBP1	CNN1,BCL6,PCNT
53	ELF1
54	HOXA6	BCL6,PCNT
55	EOMES	BCL6,CCL5
56	MYB	BCL6,CCL5
57	PROX1	BCL6
58	KLF4	BCL6
59	ZNF219	CNN1,BCL6
60	DLX4	BCL6
61	CSRNP2
62	HOXA1	BCL6
63	SP2	CNN1,BCL6,PCNT
64	KLF10	BCL6,PCNT
65	HOXB4	CNN1,BCL6
66	STAT5A	CNN1,BCL6,CCL5
67	HOXA3	CNN1,BCL6
68	IRF1	BCL6,CCL5,PCNT
69	DUX4
70	NR2C2	CNN1,BCL6,PCNT
71	CUX1	CNN1,BCL6
72	CENPS
73	EGR2	BCL6,CCL5
74	HSFY2
75	SNAPC2	CNN1
76	NFE2	BCL6,CCL5,PCNT
77	MITF	BCL6,PCNT
78	FOXF2	CNN1
79	PURA
80	ZXDA	BCL6
81	ZBTB42
82	KLF5	BCL6,PCNT
83	ZNF248	BCL6
84	FOSL2	BCL6
85	NR5A2	BCL6
86	MYC	CNN1,BCL6,PCNT
87	BHLHA15
88	IRF8	BCL6,CCL5
89	ZNF324B
90	ZNF503	CNN1,BCL6
91	ZFP3	BCL6,PCNT
92	CPEB1
93	STAT1	BCL6,CCL5
94	ASCL3	CCL5
95	ZNF217	BCL6
96	HNF4A	BCL6
97	DLX3	BCL6
98	STAT6	BCL6
99	DPF3	BCL6,PCNT
100	ZNF846	BCL6
101	MAFA	BCL6,PCNT
102	PBX4	BCL6,CCL5
103	RUNX1	BCL6,PCNT
104	VDR	BCL6,CCL5
105	PCGF2
106	RFX4	BCL6
107	ARID5A
108	CEBPG	BCL6,PCNT
109	FOS	CNN1,BCL6,CCL5,PCNT
110	TP63	BCL6,CCL5
111	MEF2B	BCL6,CCL5
112	SIX4	BCL6,PCNT
113	RARA	CNN1,BCL6,PCNT
114	GLMP
115	PAX5	BCL6,CCL5
116	KLF11	BCL6
117	CEBPE	BCL6,CCL5
118	MAFB	BCL6,CCL5
119	HOXB3	CNN1,BCL6
120	SPI1	BCL6,CCL5
121	XPA	CNN1,BCL6
122	NR3C1	BCL6
123	SMAD3	CNN1,BCL6
124	STAT3	BCL6,CCL5
125	ZBED2	CCL5
126	TEAD4	BCL6,PCNT
127	E2F3	BCL6
128	BACH1	BCL6,CCL5,PCNT
129	RARB	CNN1,BCL6
130	MTF1
131	NFYA	CNN1,BCL6,PCNT
132	NFKB2	BCL6,CCL5
133	ZNF583	BCL6
134	ATF4	CNN1,BCL6
135	SNAI3	BCL6
136	USF1	BCL6,PCNT
137	NRF1	CNN1,BCL6,PCNT
138	FOXO1	BCL6,PCNT
139	ZNF532	BCL6
140	HOXC13	BCL6
141	NFATC1	BCL6,CCL5
142	NR1H3	BCL6,CCL5
143	GATA1	BCL6,PCNT
144	ZNF319	BCL6
145	PRDM15	BCL6,PCNT
146	KLF14	BCL6
147	LYL1	CCL5
148	MYOG	BCL6,PCNT
149	SP1	BCL6,PCNT
150	SMAD4	CNN1,BCL6
151	PGR	CNN1,BCL6
152	FOXA2	BCL6,PCNT
153	TCF3	BCL6,CCL5
154	TCF7	BCL6,CCL5
155	HIF3A	CNN1,BCL6
156	FOXM1	BCL6,PCNT
157	ZSCAN25
158	BRF2	PCNT
159	PAX6	BCL6
160	MEIS2	CNN1
161	THAP8	CNN1,BCL6
162	RORC	BCL6,CCL5,PCNT
163	ZNF337	BCL6,PCNT
164	PBX3	CNN1,BCL6,PCNT
165	MEF2A	BCL6,CCL5
166	FOXP2	CNN1
167	RELB	BCL6,CCL5
168	ZNF407	PCNT
169	SIX1	BCL6,PCNT
170	ONECUT1	BCL6
171	RARG	BCL6
172	ZBTB3	BCL6
173	DMRTC2	BCL6,CCL5
174	MEIS1	CNN1,BCL6
175	NFIC	BCL6,CCL5,PCNT
176	ARID3A	CNN1,BCL6
177	HOXC11	BCL6
178	ETV7	BCL6,CCL5
179	RXRA	BCL6
180	RUNX3	BCL6,CCL5
181	CEBPZ	PCNT
182	ZNF703	BCL6
183	TGIF2	BCL6,PCNT
184	ZFP30	BCL6
185	CENPA
186	HSFX1
187	E2F6	BCL6,PCNT
188	ZNF263	BCL6,PCNT
189	XBP1	BCL6
190	ZNF205	BCL6
191	GRHL2	BCL6
192	FOXP1	CNN1,BCL6
193	ZGPAT
194	ZNF317	BCL6
195	ELF3	BCL6
196	KMT2A	BCL6,PCNT
197	MYBL2	BCL6
198	ZBTB16	BCL6,PCNT
199	PREB	PCNT
200	THAP1	BCL6,PCNT
201	ZNF2	BCL6
202	MAFG	BCL6,PCNT
203	GFI1	BCL6,CCL5
204	CREB3L3	CCL5
205	ZNF592	PCNT
206	IRF7	BCL6,CCL5
207	PRDM2	BCL6
208	ZNF274	BCL6,PCNT
209	E2F5	BCL6,PCNT
210	FOXA1	BCL6,PCNT
211	AHR	BCL6
212	GTF2B
213	ZKSCAN1	BCL6
214	ZNF302	BCL6
215	HOXC9	PCNT
216	E2F4	BCL6,PCNT
217	BHLHE40	BCL6
218	ZNF672	BCL6,PCNT
219	E2F1	PCNT
220	ZNF786	BCL6
221	ZNF296	BCL6,CCL5
222	CLOCK	BCL6,PCNT
223	CREB3	BCL6
224	NFKB1	BCL6,CCL5
225	RELA	BCL6,CCL5,PCNT
226	TP53	BCL6,PCNT
227	ASH1L	PCNT
228	TFAP2E	CCL5
229	ONECUT2	BCL6
230	ZNF652	BCL6
231	ELK1	BCL6
232	HBP1	BCL6
233	EGR4	BCL6
234	NOBOX	BCL6
235	MAFK	CNN1,BCL6,PCNT
236	KDM2B
237	TET3
238	ZNF600	BCL6,CCL5
239	IKZF2	BCL6
240	GTF2I
241	ZHX2	BCL6,PCNT
242	ZNF213	BCL6
243	ZNF157
244	ZBTB32	CCL5
245	IKZF1	CCL5
246	ZNF25	BCL6
247	GLI1	BCL6
248	ZNF212	BCL6
249	KCMF1	PCNT
250	OVOL3	BCL6
251	IRF9	BCL6,CCL5
252	BHLHE23
253	ZNF143	BCL6
254	KLF1	BCL6,PCNT
255	ARID3C
256	DNTTIP1
257	ATF6	BCL6
258	ZNF641	BCL6
259	ZNF746	BCL6
260	HSF1
261	ZNF584
262	KLF6	BCL6
263	ZBED1	BCL6,PCNT
264	IRF2	CNN1,BCL6,CCL5
265	FOXJ3	BCL6,PCNT
266	ETV3	BCL6,CCL5
267	SNAPC4	PCNT
268	GFI1B	BCL6,CCL5
269	CTCF	BCL6,PCNT
270	JAZF1	CNN1,BCL6
271	NEUROD2	BCL6
272	FOXO3	BCL6
273	ZNF101	CCL5
274	NKX61	CNN1
275	ZNF646	BCL6
276	FOXK2	PCNT
277	ETS1	BCL6,CCL5
278	MNT	BCL6
279	BCL6	BCL6
280	ATF2	CNN1,BCL6,CCL5
281	EGR3	BCL6
282	ZNF608	BCL6
283	EBF1	BCL6
284	ERF	BCL6
285	FOXI1	CNN1,BCL6
286	FLI1	CCL5,PCNT
287	NR4A2	BCL6,CCL5
288	HES7	BCL6
289	ETV6	BCL6
290	TSHZ3	CNN1,BCL6
291	PITX2	CNN1,PCNT
292	JUND	CNN1,BCL6,PCNT
293	HNF4G	BCL6
294	FOXP3	BCL6,CCL5
295	AKNA	BCL6,CCL5
296	RFX5	CNN1,BCL6,PCNT
297	RFX3	BCL6
298	ARID5B	BCL6,PCNT
299	ZNF175	BCL6
300	TBP	BCL6,PCNT
301	STAT2	CNN1,BCL6,CCL5
302	CSRNP1	BCL6
303	BORCS8MEF2B
304	GATAD2B
305	ZNF534
306	ZNF202	BCL6
307	SP100	BCL6,CCL5
308	SMAD1	BCL6
309	ASCL2	BCL6,CCL5
310	IRF5	BCL6,CCL5
311	ZNF750
312	ZNF267	BCL6,CCL5
313	SREBF2	BCL6
314	BCL11A	BCL6
315	HHEX	BCL6
316	JDP2	BCL6
317	CEBPA	BCL6
318	PURB
319	ZBTB40	BCL6
320	HLX	BCL6
321	SOX13	BCL6
322	CBX2
323	ZBED5
324	NR4A3	BCL6
325	ZNF568
326	SP110	BCL6,CCL5
327	ZIC2
328	EPAS1	CNN1,BCL6
329	HNF1A	BCL6
330	PDX1
331	REST	BCL6,PCNT
332	TFDP1	PCNT
333	E2F7	BCL6
334	PLSCR1
335	UBP1	CNN1
336	MEF2C	BCL6
337	ZNF467	BCL6
338	EGR1	CNN1,BCL6,CCL5,PCNT
339	CDX1	BCL6
340	ZFHX3	BCL6,PCNT
341	BARX1	CNN1
342	PPARD	CNN1,BCL6,PCNT
343	YY1	BCL6,PCNT
344	ASCL5
345	ZNF19	BCL6
346	SOX6	BCL6,PCNT
347	IRX5	BCL6
348	CHCHD3
349	POU4F1	PCNT
350	ZSCAN10	PCNT
351	NR4A1	BCL6
352	TEAD2	CNN1
353	CREM	CNN1,BCL6,PCNT
354	ATF7	CNN1,BCL6
355	ZNF350	BCL6
356	ZNF33B	BCL6
357	CREBZF
358	ZNF597	BCL6
359	SIX5	BCL6
360	POU2F1	BCL6
361	NFAT5	BCL6
362	NANOGP8
363	HOXD13	CNN1
364	GLYR1	PCNT
365	SREBF1	BCL6
366	SALL2
367	TBX15	PCNT
368	PITX3	PCNT
369	NFATC3	BCL6,PCNT
370	PLAGL2	BCL6
371	GATA4	CNN1,BCL6
372	PBX2	CNN1,BCL6
373	ETS2	BCL6
374	BNC1	CNN1
375	CTCFL	BCL6,PCNT
376	ZNF417
377	ETV2	CNN1,BCL6
378	TP73	BCL6
379	MYCN	BCL6,PCNT
380	THYN1
381	TFEB	BCL6
382	TAL1	BCL6,PCNT
383	BCL11B	BCL6
384	ZNF589	CNN1
385	PAX3	PCNT
386	REL	BCL6,CCL5
387	ZBTB39	BCL6
388	RAG1	BCL6
389	RUNX2	BCL6
390	ZNF75A	BCL6
391	NFE2L1	BCL6,PCNT
392	THAP7
393	ZNF189	BCL6
394	CENPX
395	DBP	BCL6
396	ZNF26	BCL6
397	ZHX1	BCL6
398	ZNF398	BCL6
399	TERF2	BCL6
400	NR1I2	BCL6
401	ATF5	BCL6
402	ZNF878
403	ZNF318
404	ZNF286B
405	AIRE	BCL6,CCL5
406	ZNF354B	CCL5
407	CASZ1	BCL6
408	POU5F1	BCL6
409	ZBTB21	PCNT
410	GRHL3	BCL6
411	ZBTB2	BCL6
412	ZNF888
413	ZNF565	BCL6
414	SNAI1	BCL6
415	SPIB	BCL6,CCL5
416	HIVEP3	BCL6
417	KLF13	BCL6,PCNT
418	NR1H2	CNN1
419	PHF21A	BCL6
420	MAF	BCL6
421	HMG20B
422	ZNF831	CCL5
423	ZNF483
424	ZNF784	BCL6
425	ZNF232	BCL6
426	ZIC3
427	SATB1	BCL6
428	RFX1	BCL6
429	MYF5	PCNT
430	SOX2	BCL6
431	ZNF514	BCL6
432	ZNF724
433	SALL1
434	TCF4	BCL6,CCL5
435	ZNF671	BCL6
436	ZEB2	CNN1,BCL6
437	GABPA	BCL6
438	RORA	BCL6
439	ZNF596	BCL6
440	ZKSCAN4	BCL6
441	ELK4	BCL6
442	ETV3L
443	HMGN3	BCL6,PCNT
444	ZNF585A	BCL6
445	ZNF691	BCL6
446	HESX1	CNN1,BCL6,CCL5
447	CRX	CNN1,BCL6
448	ZNF683	CCL5
449	ESR1	BCL6
450	INSM2
451	ZNF341	BCL6
452	ETV5	BCL6
453	MXD1	BCL6,CCL5
454	HIVEP1	BCL6
455	ETV1	BCL6
456	NCOA1	BCL6
457	ATOH1	BCL6
458	HMX2	BCL6
459	ZNF415	CNN1
460	ZNF804B
461	MESP2	BCL6
462	EMX2	BCL6
463	ZNF705E
464	MYCL
465	ZNF160	BCL6
466	RREB1	BCL6
467	BATF2	CCL5
468	KDM2A
469	PKNOX1	CNN1,BCL6
470	OVOL2
471	SETDB1	BCL6
472	ZNF598
473	OTX1	BCL6
474	ZNF732
475	FOXK1	CNN1,BCL6,PCNT
476	PLAGL1	BCL6
477	MBD1	BCL6
478	ZSCAN5C
479	VEZF1	CNN1,BCL6
480	TFAP4	BCL6
481	IRX3	BCL6
482	MYRFL
483	FOXS1	CNN1
484	ESRRA	BCL6,PCNT
485	SP4	BCL6
486	NPAS2	BCL6
487	TIGD2	BCL6
488	OSR1	CNN1
489	RAX2	BCL6,CCL5
490	CSRNP3
491	AHRR
492	HOXA11	CNN1
493	TFE3	BCL6
494	MLXIPL	BCL6
495	PAX9
496	ZNF662	BCL6
497	MBD4	BCL6
498	ZNF850
499	NFYC	BCL6
500	NEUROD1
501	JUN	CNN1,BCL6,PCNT
502	AKAP8
503	ZNF792	BCL6
504	TCF7L2	BCL6
505	ZBTB34	BCL6
506	ZNF165	BCL6
507	SALL4	BCL6
508	HOXB7
509	CREB1	CNN1,BCL6,PCNT
510	GTF3A
511	GATA2	BCL6,CCL5
512	ZNF764
513	ATF1	CNN1,BCL6
514	ZNF790	BCL6
515	PHOX2B	CNN1
516	NR2F6
517	ZNF727	BCL6
518	FOXG1	BCL6
519	ZIM3
520	ZNF251	BCL6
521	ZNF45
522	ZBTB7A	CNN1,BCL6
523	ISX
524	IKZF4	BCL6
525	ZBTB38	BCL6
526	SMAD9	BCL6
527	POU5F1B
528	ZNF66
529	HES3
530	MLXIP	BCL6
531	TCF20
532	NKX28
533	IKZF5	BCL6
534	ZNF821	BCL6
535	HAND1	CNN1
536	MAX	BCL6,PCNT
537	RFX2	BCL6
538	FOXD4L4
539	NCOA2	BCL6
540	HSF2	BCL6,PCNT
541	FOXF1	CNN1
542	ZNF865	PCNT
543	HMX3
544	NAIF1
545	ZNF710	BCL6
546	ZSCAN21	BCL6
547	ZNF669	BCL6,CCL5
548	NFATC2	BCL6
549	NKX26	CNN1
550	PAX8	BCL6
551	SIX2	PCNT
552	DMRT2	BCL6
553	SMYD3
554	BARX2	BCL6
555	NR1D2	BCL6
556	ZNF117	BCL6
557	ZNF331	BCL6,CCL5
558	EHF	BCL6
559	ZNF776
560	ZNF550	BCL6
561	ESRRB
562	ZFX	BCL6,PCNT
563	ELF5	BCL6
564	PRDM9	BCL6,PCNT
565	PITX1
566	NR2F1	BCL6
567	USF3	PCNT
568	DNMT1
569	SATB2	BCL6
570	RHOXF1	CNN1
571	PA2G4
572	ZNF92	CNN1
573	ZBTB46
574	ZNF446	BCL6
575	FOXJ1
576	ZNF236	PCNT
577	PRDM10	BCL6,PCNT
578	KLF2	BCL6,CCL5
579	ZBTB43	BCL6,PCNT
580	LIN28A
581	NKX12
582	ELF4	BCL6
583	IRF6
584	POU4F2
585	MXI1	BCL6,CCL5
586	HOXB9
587	ELK3	BCL6
588	FOXN3	BCL6
589	AR	BCL6
590	ZFHX2	BCL6
591	ISL2	BCL6
592	BHLHE22
593	ZBTB33	BCL6
594	ZNF136	BCL6
595	HOXC8	BCL6,PCNT
596	ZNF230	BCL6
597	ZFY	CCL5
598	TFCP2L1
599	ZFP69B
600	ZNF474	CNN1
601	MEF2D	BCL6,PCNT
602	FOXA3
603	LEF1	BCL6,CCL5
604	PROP1	CCL5
605	ZNF420	BCL6
606	ETV4
607	TIGD3	BCL6
608	SPEN	PCNT
609	HIF1A	BCL6
610	ZNF282	BCL6
611	E2F2
612	HMG20A
613	FOXQ1	BCL6
614	KLF3	BCL6
615	MAZ	PCNT
616	MSX2	BCL6
617	DOT1L	BCL6
618	HOXA9	BCL6
619	DEAF1	BCL6
620	ESR2	CNN1,BCL6
621	ST18
622	ZNF57	BCL6
623	NHLH2
624	ZBTB7B	BCL6
625	NR2F2	BCL6
626	GPBP1
627	LHX6	BCL6
628	ZMAT1	BCL6
629	PRDM12
630	ZBTB11	CNN1
631	DLX2	BCL6
632	BAZ2A
633	ZNF384	CNN1,BCL6,PCNT
634	ZNF674	BCL6
635	IRX2
636	DZIP1
637	CDX4
638	HOXC10	PCNT
639	GATA6	BCL6
640	ZNF540
641	HOXA2	CNN1
642	ZNF425	BCL6
643	HOXA7	BCL6
644	IRX4
645	DDIT3	BCL6
646	USF2	BCL6,PCNT
647	ZNF385D
648	ZNF266	CCL5
649	ZNF404	BCL6
650	ZBED4
651	POU3F1
652	NR1I3
653	ZNF805
654	PAX4	CCL5
655	MAFF	BCL6,CCL5
656	HSFX2
657	ZNF791	BCL6
658	IRF3	BCL6,PCNT
659	NANOG	BCL6,PCNT
660	DMRT1	BCL6
661	VENTX	BCL6
662	ZFP28	BCL6
663	ZNF432	BCL6
664	FOXD2	BCL6
665	NR6A1	BCL6
666	SAFB
667	TCF21	BCL6
668	ZNF224	BCL6
669	FOXH1	BCL6
670	ZIC5
671	ZNF681
672	NFX1
673	ZNF354A	BCL6
674	ZNF491
675	MYT1L
676	ZNF804A
677	ZNF83	BCL6,PCNT
678	FOSL1	CNN1
679	ZNF558	BCL6
680	VSX1
681	OVOL1
682	ZNF34	BCL6
683	TBX1	PCNT
684	DACH1	PCNT
685	ZNF554	BCL6
686	ZNF521
687	ZNF20	BCL6
688	E2F8
689	NFYB	CNN1,BCL6,CCL5,PCNT
690	MXD4	BCL6
691	TGIF1	BCL6
692	PRDM5	BCL6
693	TBX20	CNN1
694	PRDM8	CNN1
695	STAT5B	BCL6
696	HIC2	BCL6
697	ZNF134	BCL6
698	SKOR1
699	TCF24
700	MSC	BCL6,CCL5
701	RHOXF2	CNN1,BCL6,CCL5
702	ZBTB22	BCL6
703	ZNF778	BCL6
704	ZNF629	BCL6
705	NKX25	CNN1
706	DMTF1	BCL6
707	SAFB2	PCNT
708	ZNF146
709	NRL	BCL6
710	HOXD11	CNN1
711	HSFY1
712	ZNF510
713	ZMAT4
714	NPAS4
715	KMT2B
716	ZNF648
717	ZNF114	BCL6
718	LMX1B
719	ZNF711	PCNT
720	ZKSCAN7
721	ZNF766
722	TSHZ1	BCL6
723	TIGD7	BCL6
724	ZNF441
725	LBX1	PCNT
726	NCOA3
727	ZNF91	BCL6
728	CXXC4
729	ZSCAN30
730	ZFAT	BCL6
731	MLX	BCL6
732	ZNF513	BCL6
733	ZNF174
734	ZNF35	BCL6
735	PAX7	PCNT
736	KLF9	BCL6
737	DLX5	BCL6
738	ZNF524	BCL6
739	KLF15	BCL6
740	ZNF705A	CCL5
741	ZNF827	BCL6
742	SOX9	BCL6
743	GPBP1L1
744	SON	PCNT
745	MBNL2	BCL6
746	ZNF541
747	NKX24
748	ADNP2	BCL6
749	FBXL19
750	HIVEP2	BCL6
751	ZNF223	BCL6
752	ZNF564	BCL6
753	CCDC17
754	NFIX	BCL6
755	NFE2L3	CCL5
756	ZNF181	BCL6
757	BPTF
758	TBX6	BCL6
759	GRHL1	BCL6
760	GATAD2A
761	ELF2	BCL6
762	ZNF579	PCNT
763	JRK
764	TLX2	CNN1
765	ZNF438	BCL6
766	LHX2	BCL6
767	ZBED9
768	ZNF615	BCL6
769	ZIC1	BCL6
770	ZNF704
771	THAP10
772	FOXJ2	BCL6
773	HLF	BCL6
774	GZF1	BCL6
775	FOXE1
776	ZNF461
777	ZNF385C
778	ZNF343	BCL6
779	POU2F3	BCL6
780	NFE4
781	TEF	BCL6
782	ALX3	BCL6
783	MECOM
784	PRDM4	BCL6
785	FOXD4
786	ZNF774	BCL6,PCNT
787	TERF1
788	TET2
789	SPIC	CCL5
790	LTF
791	ZNF585B	BCL6
792	ZBTB4	BCL6
793	LIN28B
794	ZNF609
795	ZSCAN5B	CNN1
796	ZNF273
797	CREB3L1	CNN1
798	ZNF347
799	MXD3
800	ZBTB5	BCL6
801	ZNF304
802	TRERF1	BCL6
803	ZBTB7C
804	ZNF396	BCL6
805	SP9
806	PURG
807	ASCL1
808	ZNF155	BCL6
809	TLX1
810	PLAG1	BCL6
811	ZNF763	BCL6
812	LHX1
813	ZNF582	BCL6
814	ARNTL2
815	BAZ2B	BCL6
816	ZNF7
817	RBAK	BCL6
818	THAP11
819	ZNF195	BCL6
820	ZIC4
821	LBX2
822	LHX5
823	ZNF735
824	ADNP	CNN1
825	HMBOX1	BCL6
826	ZNF773	BCL6
827	ZC3H8	BCL6
828	RBPJ	BCL6
829	PPARG	BCL6
830	SOX12	BCL6
831	SP8
832	ZNF419	BCL6
833	HEY2	BCL6
834	ZFP1	BCL6
835	ZSCAN20	BCL6
836	ZFP57	CCL5
837	ZBTB25	BCL6
838	ZNF562
839	FOXO6	BCL6
840	TFDP3
841	ZNF436	BCL6
842	NR1H4
843	ZNF860
844	ZNF699	BCL6
845	ZBTB44	PCNT
846	SPDEF	BCL6
847	ZNF667	BCL6
848	NME2
849	ZNF787
850	FAM200B
851	SOX7
852	ZNF18	BCL6
853	MYT1
854	ZZZ3
855	PHF20	PCNT
856	DACH2
857	REPIN1	BCL6
858	RFX6	CNN1
859	ZKSCAN8
860	SOX21
861	ZNF628	BCL6
862	TBX19	BCL6,CCL5
863	BHLHE41
864	HOXB6
865	OLIG2	BCL6
866	NANOGNB
867	ZSCAN1
868	NKX23	CNN1
869	EEA1
870	ZFPM2
871	ZNF79
872	ZNF385A	BCL6
873	ZNF208
874	TBX3	BCL6
875	LHX3	PCNT
876	L3MBTL1
877	EN2
878	SMAD5	BCL6
879	ZNF696	BCL6
880	SOX11	BCL6
881	MBD3	PCNT
882	ZFP14	BCL6
883	ATOH7
884	ZNF775	BCL6
885	CREB3L4	BCL6
886	NR1D1	BCL6
887	ZNF429
888	ZNF14	BCL6
889	ZNF12	BCL6
890	GCM2
891	HOXC4	BCL6
892	RHOXF2B	CNN1
893	ZNF281	BCL6
894	NKRF
895	ZNF74
896	HOXB8	BCL6
897	ALX1
898	CCDC169SOHLH2
899	SCRT2
900	PRDM13
901	SPZ1
902	ZNF32	BCL6
903	ZFPM1	BCL6
904	ZNF875
905	RXRG
906	ZNF16
907	ZNF689
908	ZFP41	BCL6
909	PATZ1	BCL6
910	TCF12
911	IKZF3	CCL5
912	SEBOX	BCL6
913	HOXB1
914	ZNF462
915	TBX22
916	MYNN	BCL6
917	ZNF560	CNN1
918	ESRRG
919	ZSCAN29	BCL6
920	HOXC5	CNN1
921	ZNF547	BCL6
922	ZNF516	BCL6
923	ZNF777	BCL6
924	ZNF333	BCL6
925	TBXT
926	ZNF697	BCL6
927	LCORL
928	HINFP	CNN1
929	HES2
930	ZNF587B
931	ZNF677
932	ZBTB48	BCL6
933	TSC22D1	BCL6
934	POU6F1	BCL6
935	ZNF41
936	FOXI3
937	TFAP2B
938	ZNF284	BCL6
939	MYBL1
940	ZNF613	BCL6
941	PRDM14
942	ZNF574
943	ZBTB45
944	PAX2
945	ZNF639	BCL6,PCNT
946	ZNF707	BCL6
947	ZNF497
948	ZNF444	BCL6
949	HOXB13
950	NR0B1
951	DBX2	BCL6
952	ZBTB10	BCL6
953	SP140	CCL5
954	ZNF781
955	ZFP69
956	ZNF365
957	ZKSCAN2
958	FOXD4L3
959	ZNF324	BCL6
960	AEBP2	BCL6
961	DMRT3	BCL6
962	SOX15
963	RFX7
964	MBD2	BCL6
965	ZNF783
966	SP3	BCL6
967	E4F1	PCNT
968	ZNF517	BCL6
969	ZNF292
970	KLF7	BCL6
971	FOSB	BCL6,CCL5
972	ZNF471
973	ZNF566
974	DMRTA2
975	ZNF177	BCL6
976	ZNF391
977	ZNF620
978	CAMTA1
979	FOXN1
980	ZNF785
981	NR2E3	BCL6
982	TFCP2	BCL6
983	ZNF845	BCL6
984	SETDB2	BCL6,CCL5
985	ZNF713	BCL6
986	ZNF841	BCL6
987	NKX22
988	ZNF570	BCL6
989	FOXC1	BCL6
990	ZNF740	CNN1,BCL6
991	YBX2	BCL6
992	ZNF75D	BCL6
993	NR5A1	BCL6
994	ZNF222	BCL6
995	ZSCAN31
996	ZNF207
997	ZNF488	BCL6
998	POU3F4
999	ZKSCAN3	BCL6
1000	ZNF799	BCL6
1001	SOX10	BCL6
1002	ZNF610
1003	ZNF813
1004	AHDC1	BCL6
1005	ZNF705B
1006	ZNF443	CCL5
1007	BARHL2
1008	ZNF169
1009	THRA	BCL6
1010	ZNF30
1011	ZNF394	BCL6
1012	UNCX
1013	SRCAP
1014	ZNF23	BCL6
1015	ZNF611	BCL6
1016	PAX1	PCNT
1017	ZNF765
1018	ZNF485	BCL6
1019	ZNF44	BCL6
1020	ZSCAN16	BCL6
1021	ZNF665	BCL6,CCL5
1022	MIXL1
1023	SP7	CNN1,BCL6
1024	ZNF445
1025	ZNF454
1026	THAP5
1027	DRAP1
1028	TLX3
1029	GSC
1030	ZNF576
1031	HOXD10	CNN1
1032	TFEC	CCL5
1033	ZNF264	BCL6
1034	CAMTA2	BCL6
1035	ZNF335	BCL6
1036	HMGA1
1037	PPARA	BCL6
1038	ZNF362	BCL6
1039	ARID3B
1040	RFX8
1041	SNAI2	BCL6
1042	ZNF737
1043	ZNF493
1044	IRX1
1045	ZNF599	BCL6
1046	ZNF24	CNN1
1047	TET1
1048	ZNF71
1049	DMRTA1	BCL6
1050	GMEB1	BCL6
1051	MTF2	BCL6
1052	ATOH8	BCL6
1053	PKNOX2	PCNT
1054	EN1
1055	ZNF234
1056	ZNF414
1057	ZNF844
1058	ZBTB49
1059	TAL2
1060	ZNF607
1061	TCF15	CNN1
1062	ZNF99
1063	ZNF511
1064	ZNF326
1065	HELT
1066	ZNF235	BCL6
1067	TBX10
1068	POU6F2
1069	ZNF90
1070	ZNF142	PCNT
1071	ZNF496
1072	ZXDC	BCL6
1073	ZNF771
1074	DLX1	BCL6
1075	ZNF287	BCL6
1076	ERG
1077	ZFP82	BCL6
1078	ZNF549
1079	ZNF431
1080	ZNF70
1081	NEUROG3	PCNT
1082	ZHX3	BCL6
1083	EBF4	CNN1
1084	CPXCR1
1085	ZFP91
1086	ZNF3
1087	ZNF706
1088	ZBTB6
1089	ZNF426
1090	ZBTB12
1091	ZNF98
1092	FOXN4
1093	ZNF668
1094	ZSCAN4
1095	ZNF124
1096	ZNF77	BCL6
1097	GTF2IRD2	BCL6
1098	ZNF329	BCL6
1099	ZNF655	BCL6
1100	ZFP90	BCL6
1101	ZNF891
1102	ZNF623	BCL6
1103	ZNF133
1104	ZNF37A
1105	ZNF135
1106	OLIG3
1107	ZNF836	BCL6
1108	ZUP1
1109	ZNF280D	BCL6
1110	ZNF69	BCL6
1111	PRDM16
1112	MKX	CNN1
1113	EBF3
1114	GSC2
1115	ZBTB47	BCL6
1116	ZNF571	BCL6
1117	FEZF1
1118	ZNF709
1119	GMEB2	BCL6
1120	ZNF275	BCL6
1121	ZNF536
1122	GTF2IRD2B	BCL6
1123	NFIB
1124	NKX31
1125	THRB	BCL6
1126	RBSN
1127	TBX2
1128	ZNF653
1129	ZNF660
1130	PRR12	PCNT
1131	ARID2	BCL6
1132	ZNF678
1133	HOXB5
1134	NR2C1	BCL6
1135	ZSCAN22	BCL6
1136	ZNF131	BCL6
1137	ZNF439	BCL6
1138	GBX1
1139	ZNF577
1140	ZNF559
1141	NFIA	BCL6
1142	ZNF366
1143	KLF8
1144	MYSM1
1145	POU2AF1
1146	ZNF215
1147	HOMEZ	BCL6
1148	CREB3L2	BCL6
1149	FOXD4L1
1150	ZNF580	BCL6
1151	ZKSCAN5	BCL6
1152	ZNF687	BCL6
1153	ZNF619
1154	POU3F2
1155	EBF2
1156	ZNF316
1157	ZNF256
1158	ZNF276	BCL6
1159	OTP
1160	ZNF606	BCL6
1161	ZNF490	BCL6
1162	OTX2
1163	ZBTB24	BCL6
1164	ARGFX	CCL5
1165	ZNF555	BCL6
1166	ZBTB14
1167	ZNF132
1168	FOXN2	BCL6
1169	WT1
1170	CUX2
1171	ZNF823	BCL6
1172	GLI3
1173	ZNF594	BCL6
1174	SOX17
1175	TBX5
1176	LHX4
1177	NFATC4	BCL6
1178	TIGD5
1179	THAP2	BCL6
1180	MEOX2	CNN1
1181	ZNF543
1182	SOX4	BCL6
1183	ZBTB41	BCL6
1184	ZFP42
1185	JRKL	BCL6
1186	ZNF408
1187	TRPS1	BCL6
1188	SKOR2
1189	CIC	BCL6
1190	MSGN1	BCL6
1191	POU1F1	BCL6
1192	ZNF197
1193	THAP3
1194	SP5
1195	ZNF654	BCL6
1196	LMX1A
1197	ZNF546	BCL6
1198	SP6
1199	ZNF225
1200	ZNF557
1201	ZNF749
1202	HIC1	BCL6
1203	ZNF502
1204	MECP2	BCL6
1205	ZNF808	BCL6
1206	SHOX2
1207	THAP6
1208	SCX
1209	ZNF548	BCL6
1210	ZNF257
1211	ZXDB	BCL6
1212	ZNF473
1213	ZNF618
1214	ZNF770
1215	DMRTB1
1216	ZNF843
1217	CHAMP1
1218	PCGF6
1219	FOXO4	BCL6
1220	ZNF442	BCL6,CCL5
1221	TBX4
1222	PHOX2A
1223	ZNF200	BCL6
1224	LHX9
1225	ATMIN	BCL6
1226	NEUROG2
1227	HOXD12	CNN1
1228	ZNF383
1229	ZNF688
1230	TTF1
1231	HOXC6
1232	ZNF285
1233	FOXD3
1234	CENPBD1
1235	SOX14
1236	ZNF385B
1237	MEOX1	CNN1
1238	HOXD9
1239	POGK	BCL6
1240	YBX1
1241	SIM2
1242	ZNF346	BCL6
1243	TPRX1
1244	PRMT3
1245	ZNF544	CCL5
1246	ZNF519
1247	ZNF675
1248	ZNF468
1249	ZNF141
1250	GBX2
1251	ZNF714
1252	RORB
1253	HES5
1254	ZFP92
1255	RBPJL
1256	ZBTB1	BCL6
1257	ZFP62
1258	ZIK1
1259	ZNF529
1260	ZIM2
1261	ZNF761	BCL6
1262	INSM1
1263	ZNF730
1264	ZNF626
1265	TBPL2
1266	ZBTB17	BCL6
1267	ZNF433	BCL6
1268	ZNF416
1269	KLF16	BCL6
1270	DBX1
1271	OSR2
1272	ASCL4
1273	ZNF48
1274	ZNF320
1275	HEYL
1276	HOXA5	BCL6
1277	FOXB2
1278	FOXL2
1279	DPF1
1280	ZBTB20	BCL6
1281	CXXC5
1282	ZNF575	BCL6
1283	ZNF395	BCL6
1284	ZNF430
1285	ISL1
1286	TBPL1
1287	ZNF526	CCL5
1288	NFXL1	BCL6
1289	ZNF788P
1290	TIGD1
1291	ZFHX4
1292	ZNF500
1293	DR1
1294	SNAPC5
1295	ZNF726
1296	CDC5L
1297	TFDP2	BCL6
1298	AHCTF1
1299	ZNF528
1300	FOXR1
1301	RLF
1302	ZNF239
1303	ZNF630
1304	FERD3L
1305	ZNF93
1306	ZNF705G
1307	ZNF627	BCL6
1308	POU5F2
1309	SP140L
1310	ZBTB37
1311	ZNF728
1312	ZNF625
1313	MZF1	BCL6
1314	NKX21
1315	EVX1
1316	DPRX	BCL6
1317	ZBTB9	BCL6
1318	FOXD4L5
1319	ZNF382
1320	VSX2
1321	WIZ
1322	THAP12
1323	ZNF184	BCL6
1324	ZNF572	BCL6
1325	CBLL2
1326	RAX
1327	ZNF423
1328	ZSCAN2	BCL6
1329	ZSCAN18
1330	ZNF586
1331	ZNF837
1332	FOXP4	BCL6
1333	ZNF567
1334	ZNF512
1335	ZNF440
1336	BBX	BCL6
1337	ZNF692	BCL6
1338	TEAD1
1339	ZNF708
1340	ZNF552	BCL6
1341	ZNF879
1342	NPAS3
1343	AKAP8L	BCL6
1344	SOX3
1345	ZNF556
1346	ARX
1347	ZFP37
1348	ZNF138
1349	VAX1
1350	ZSCAN26
1351	ZNF253
1352	PHF1
1353	ZNF829
1354	MTERF3
1355	ZNF226	BCL6
1356	HSF5
1357	CARF
1358	ZNF563
1359	SOX1
1360	ZNF780B
1361	SIX6
1362	ZNF354C
1363	ZNF345
1364	ONECUT3
1365	ZNF780A
1366	ZNF486
1367	MTERF4
1368	THAP4
1369	SGSM2
1370	KIN
1371	FOXB1
1372	ZNF460	BCL6
1373	ZNF729
1374	PROX2	BCL6
1375	ZNF8
1376	ZNF506
1377	OLIG1	BCL6
1378	ZNF772
1379	ZNF525
1380	ZNF621	BCL6
1381	PTF1A
1382	ZNF644
1383	ZNF512B
1384	FOXE3
1385	HEY1	BCL6
1386	MSANTD4
1387	ZNF501
1388	KLF12	BCL6
1389	ZNF470
1390	ZBTB18
1391	LCOR	BCL6
1392	ZNF684
1393	ZNF527
1394	TMF1
1395	SOX30
1396	ZNF480
1397	ZNF782
1398	ZNF484
1399	TGIF2LX
1400	SOHLH2
1401	ZNF736
1402	ALX4
1403	DUXA	CCL5
1404	HOXD1
1405	FOXC2	CNN1
1406	TWIST1
1407	ZNF277	BCL6
1408	ZNF830
1409	VAX2
1410	MSX1
1411	ZNF793
1412	ZNF721
1413	TERB1
1414	TCF23	CCL5
1415	ZNF507
1416	ZNF716
1417	ARNT2
1418	ZNF81
1419	FOXI2
1420	ZNF561
1421	FOXD4L6
1422	ZNF451
1423	ZNF280A
1424	SIM1
1425	ZFP2
1426	LEUTX
1427	ZNF280B
1428	RXRB	BCL6
1429	SKIL	BCL6
1430	ZNF358	BCL6
1431	TFAP2D
1432	GLIS2
1433	ZNF229
1434	ZBTB26
1435	NPAS1
1436	SLC2A4RG
1437	BSX
1438	TCF7L1
1439	DLX6
1440	ZNF221
1441	MTERF2
1442	PEG3
1443	SHOX
1444	SCRT1
1445	DRGX
1446	ZNF492
1447	HOXA10
1448	ZNF140	BCL6
1449	ZFP64
1450	GSX1
1451	ZNF695
1452	ZNF76	BCL6
1453	GLIS3
1454	ZNF551
1455	KLF17
1456	ZNF852
1457	ZNF800
1458	FOXL1	BCL6
1459	ZNF121
1460	ZNF705D
1461	ZNF701
1462	ZNF182	BCL6
1463	ZNF449	BCL6
1464	CREBL2	BCL6
1465	ZGLP1
1466	ZNF768
1467	ZNF747
1468	KAT7
1469	ZNF680
1470	PRRX2	CNN1
1471	ZNF84
1472	HES6
1473	ZNF22
1474	ZNF154
1475	NOTO
1476	ARHGAP35
1477	NKX11
1478	ZSCAN5A
1479	MESP1
1480	CGGBP1
1481	ZBTB8B
1482	HOXC12
1483	ZNF10
1484	ZNF367
1485	POU4F3
1486	BARHL1
1487	ZNF587
1488	NKX63
1489	ATF6B
1490	ZNF211	BCL6
1491	ZNF664
1492	ZSCAN32
1493	ZNF85	BCL6
1494	ZNF397
1495	ZNF614
1496	ZNF700
1497	FIZ1	BCL6
1498	ZNF835
1499	ZNF530
1500	ZNF283
1501	C11ORF95
1502	TBR1
1503	ZNF180
1504	ZNF286A
1505	MBD6
1506	ZSCAN23
1507	ZNF214
1508	ZNF254
1509	ZNF112
1510	BNC2
1511	HMGA2
1512	ZNF250
1513	FOXD1
1514	HDX
1515	FIGLA
1516	NEUROD6
1517	FEV
1518	L3MBTL4
1519	SALL3
1520	LHX8
1521	ZNF605
1522	ZNF17
1523	SOHLH1
1524	ZNF595
1525	TCFL5
1526	ZNF107
1527	RBCK1
1528	EMX1
1529	ZNF148
1530	ZSCAN12	BCL6
1531	SIX3
1532	ZNF789
1533	SOX18
1534	HSF4	BCL6
1535	ZNF233
1536	ZNF717
1537	ZNF679
1538	ZNF300
1539	NEUROD4
1540	FAM170A
1541	ZNF334
1542	CXXC1
1543	ZNF573
1544	ZNF260
1545	MYRF
1546	SOX8	BCL6
1547	ZNF569
1548	ANKZF1	BCL6
1549	NEUROG1
1550	FOXR2
1551	HOXD4
1552	CENPT
1553	HOXD3
1554	ZNF43
1555	ZNF649
1556	ZNF428
1557	ZNF682
1558	ZNF487
1559	ZNF227
1560	ZNF418
1561	PRDM6
1562	ZNF670
1563	BHLHA9
1564	YY2
1565	ZNF100
1566	EVX2
1567	GATA5
1568	ZNF280C
1569	ZNF718	BCL6
1570	ZNF578
1571	SOX5
1572	ZNF658
1573	ZNF880
1574	DMBX1
1575	POU3F3
1576	TIGD6
1577	ZNF28
1578	IRX6
1579	MTERF1
1580	ZBED3
1581	ZNF676
1582	KCNIP3
1583	MGA
1584	FEZF2
1585	MEIS3
1586	BCL6B
1587	TSHZ2
1588	GSX2
1589	THAP9
1590	ESX1
1591	ZNF268
1592	ZNF410
1593	ZNF479
1594	NR2E1
1595	LIN54
1596	ZNF518B
1597	ZNF816
1598	ZNF624
1599	TBX18
1600	HOXD8
1601	TGIF2LY
1602	SKI
1603	TOPORS
1604	FLYWCH1
1605	ZSCAN9
1606	ZNF322
1607	AEBP1
1608	MSANTD1
1609	ZNF33A
1610	HMX1
1611	CENPB
1612	ZNF616
1613	HES4
1614	PRRX1
1615	TIGD4
1616	GLI4
1617	GLIS1
1618	ZNF853
1619	ZBTB8A
1620	ZNF518A
1621	NKX62
1622	TWIST2
1623	ZBED6
1624	ZNF814
1625	MSANTD3
1626	MYPOP
1627	NACC2
1628	ZNF311
1629	ZNF469
1630	CC2D1A
1631	L3MBTL3
1632	ZNF883
